# Supplementary material for: Urinary PSA and Serum PSA for Aggressive Prostate Cancer Detection
Source: Cancers (Basel). 2023 Feb 2;15(3):960. doi: 10.3390/cancers15030960 (PMC9913326; doi:10.3390/cancers15030960)
Supplement: Supplementary file 1 [file cancers-15-00960-s001.zip]

Archive with 1 entries (1 files):
- cancers-2055434-supplementary.pdf
